# Supplementary material for: Intramuscular stimulation vs sham needling for the treatment of chronic midportion Achilles tendinopathy: A randomized controlled clinical trial
Source: PLoS One. 2020 Sep 8;15(9):e0238579. doi: 10.1371/journal.pone.0238579 (PMC7478532; doi:10.1371/journal.pone.0238579)
Supplement: S1 Table — (XLSX) [file pone.0238579.s003.xlsx]

## Sheet: Sheet1
	Participant	Group Allocation	Treatment prediction	IPAQ	VISA score					Bent-knee range of motion			Straight-knee range of motion			Global rating of change				Tendon thickness
Weeks					0	6	12	26	52	0	12	52	0	12	52	6	12	26	52	0	6	12	26	52
	3	Sham	1	3	81	86	87	94	97	45.25	45.3	48.5	36.45	40.25	44.7	3	2	1	1	5.85	6	5.85	5.55	5.2
	4	Sham		2	39	57				41.55			37.45			2				7.95	9
	11	Sham	1	2	65	82	97	97	100	45	47.55	40.1	37.9	40.25	32.8	1	1	2	1	7.25	7.6	7.25	7.45	7.15
	12	Sham	0	3	58	82	89	94	100	50.2	44.1	64.55	35.7	38.8	58.1	2	1	1	1	10.85	10.9	9.75	9.15	8.2
	18	Sham	0	3	52	59	76	78	62	51.3	51.55	55.75	46.1	46.95	47.65	2	2	2	2	7.95	7.75	8.05	8.35	8.2
	22	Sham	1	3	58	80	83	73	89	32.6	32.25	24	27.2	28.3	21.6	3	2	3	3	7.2	7.3	8.15	7.4	8.7
	23	Sham	0	2	47	52	50	83	80	45.6	46.8	38.5	45.6	47.8	32.8	3	2	3	3	8	7.25	7.05	6.85	7.15
	28	Sham	1	3	47	65	67	96	96	52.3	52.7	49.5	44.8	49.5	47.1	2	2	1	2	8.55	8.65	9.1	8.55	9.6
	32	Sham	0	3	72	71	71	71	94	50.5	47.5	43.9	44	43.65	48.7	2	2	1	2	8.1		7.75	7.25	6.75
	36	Sham	1	3	69	71	94	94	100	40.5	41.4	43.6	44.5	42.5	46.5	3	2	1	1	9.75	8.75	8	7.5	7.75
	38	Sham	0	3	51		71	71	85	51.9	55		50	45		3	2	2	2	7.85	7.75	7.35	7.25
	39	Sham	1	2	80		99	100	100	54.1	52.1	51.1	49.3	53.3	52.6	2	2	1	1	8.4	8.75	7.95	7.5	6.8
	41	Sham	1	2	31	50	66	97	32	57.2	46.2	53.3	54.2	40.3	47.8	2	2	1	4	6.6	6.65	7.35	7.3	7.45
	43	Sham	0	3	61	64	64	94	94	53.3	55.6	52.2	51.6	52.6	49	3	2	2	2	7.9	7.4	7.6		6.75
	45	Sham	1	3	23	47	50	78	83	51.1	52	45.65	52.6	55	43.35	3	2	2	2	9.2	8.45	8.3	9.05	9.55
	47	Sham	1	3	57	77	74	78	64	49.3	44.3	40.8	40.2	37.72	37.45	3	3	3	3	5.95	6.05	6.15	6.5	6.2
	52	Sham	1	3	79	79	83	92	97	24.85	27.4	26.3	27	27.55	28.4	2	2	1	1	6.75	6.55	6.25	6.45	7.15
	53	Sham	1	3	41	65	66	71	74	51.9	46.6	46.35	53.6	44.5	46.9	2	2	2	2	11.75	12.35	12	12.3	5.15
	54	Sham	1	2	81	86	88	100	99	49.5	50.3	50.6	47.9	47.72	49.75	3	3	2	2	10.4	10.2	11.05	10	8.95
	1	IMS	1	3	78	79	87	97	94	35.7	38.9	41.15	27.4	32	22.7	3	2	1	1	7.5	7.55	7.15	6.7	5.75
	2	IMS	0	2	43	44	40	49	66	29.4	36.65	37.2	23.05	34.6	35.6	3	3	3	2	10.2	9.8	9.7	9.45	8.1
	7	IMS	1	3	32	62	79	94	83	42.85	45.55	44.1	23.4	37.1	36.45	2	1	1	1	13.55	12.6	6.15	13.7	13.95
	9	IMS	1	3	78	83	91	76	76	35.5	31	39.75	31.85	24.6	31.4	3	3	5	3	8.5	8.25	8.05	8.15	8.55
	14	IMS	0	3	58	66	65	85	97	37.5	45.25	52.2	26.2	34.8	48.2	2	1	1	1	7.95	8	7.8	7.5	6.9
	16	IMS	1	3	56	62	76	83	82	32.9	29.9	32.2	27.55	29.25	28.7	2	2	2	2	13.4	12.3	12.55	13.45	12.8
	20	IMS	1	3	49	57	52	61	74	51.9	50.1	55.35	49.85	47.3	51.1	2	3	2	1	9.45	9	9.5	10.9	9.55
	21	IMS	1	2	48	63	72	71	99	38.9	37	45.9	36.05	36.3	44.4	3	2	2	1	6.45	6.15	6.25	6.35	6.6
	24	IMS	1	2	55	70	70	78	83	50.7	62	47.8	50.3	52	54.35	2	3	3	2	8	7.95	7.55	7.5	7.05
	25	IMS		2	59	48	72	78		41.1	41.5	45.95	35.7	40.6	45.1	3	2	1	1	7.9	8.15	8.45	7.2	7.65
	27	IMS			82					43.6			36.5							6.75
	29	IMS	1	3	59	71	71	71	85	41.75	44.1	45.2	39.85	35.55	40.4	2	2	2	2	14	13.6	13	12.05	12.1
	30	IMS	1	2	45	66	73		80	46.8	48.9	52.7	41	49.9	56	3	2		2	9.2	10	9.4	9.85	8.55
	31	IMS	1	3	47	54	65	65	69	49	48.7	50.4	52	41.85	42.5	3	3	3	2	7.5	7.6	7.65	8.05	8.05
	33	IMS	1	2	75	94	94	94		60.2	56.25		60.7	59.65		2	2	2		10.15	10.1	10.25	10.45
	35	IMS	0	3	69	70	71	71	71	52.3	58.6	65.8	54.7	63	63.4	3	3	3	3	12	12.2	12.15	12.7	12.15
	37	IMS	1	3	79	84	83	94	97	45.7	46	50.45	46	46	50.4	2	2	1	1	8.3	7.7	6.95	6.75	6.8
	40	IMS	1	3	48	56	63	73	79	37.8	49.85	51.7	40.6	52.9	46.3	2	2	1	1	12.55	12.8	12.75		9.45
	42	IMS	1	2	70	74	94	96	100	54.6	53.5	59.25	46.6	47.85	49.3	3	1	1	1	5.75	6	6.05	5.5	5.1
	44	IMS	1	1	60	64	94	97	97	63.4	62	59.5	59.6	58.8	60.7	2	1	1	1	7.25	7.1	7	6.45	6.4
	46	IMS	1	2	39	63	75	62	67	58.4	61.1	55.6	48.9	60.45	61.3	2	2	2	2	9.9	9.85	9.95	10.1	11.45
	48	IMS	1	3	64	70	74	71	78	48	49.4	46.3	53.2	54.5	47.5	3	3	3	2	7.7	7.85	7.9	8	7.15
	49	IMS	1	3	61	87	94	94	96	49.4	52	52.35	45.9	43.25	48.75	2	2	1	1	9	9.75	10.2	8	7
	50	IMS	0	2	54	77	77	78	95	49.25	49.25	56.7	42.6	42.5	57.05	2	2	2	1	7.8	8.1	7.75	8.6	7.5
	51	IMS	1	3	58	79	94	100	100	49.1	54.6	55.25	49	50	51.55	1	1	1	1	9.55	9.7	9.5	9	9.3
	5	Exercise only		3	52	52				51.75			29.25			2				8.8	5.75
	6	Exercise only		3	34	72	85	79	97	43.1	45.8	51.65	39.5	37.1	48.6	2	2	2	1	9.2	8.95	7.95	7.7	6.3
	8	Exercise only		3	83	88	93	99		35.5	41.1		26.7	36.95		2	2	2		8.1	7.5	7.8	6.3
	10	Exercise only		3	67	70	69	71	87	41.8	39.95	42.65	32.75	36.75	26.55	3	3	3	2	6.55	6.6	6.65	6.5	6.15
	13	Exercise only		3	77	87	98	100		39.95	45.25		39.6	40.5		2	2	2		8.6	8.75		9
	15	Exercise only		3	31	54	80	74	97	43.7	45.7	41.75	38.6	36.15	32.7	2	2	2	2	7.8	7.25	7.15	6.9	6.1
	17	Exercise only		3	73	73	81	92	75	41.7	41.7	42.65	34	34.6	33.95	3	2	3	3	7.9	7.85	7.4	7.4	6.8
	19	Exercise only		3	28	57	70	60	94	41.15	43.55		35.45	38.15		3	1	1	1	12.5	12.45	13.6	13.8
